# Supplementary material for: Deletion of metal transporter Zip14 (Slc39a14) produces skeletal muscle wasting, endotoxemia, Mef2c activation and induction of miR-675 and Hspb7
Source: Sci Rep. 2020 Mar 4;10:4050. doi: 10.1038/s41598-020-61059-2 (PMC7055249; doi:10.1038/s41598-020-61059-2)
Supplement: Supplementary file 1 — Supplementary Information. [file 41598_2020_61059_MOESM1_ESM.zip]

Archive with 8 entries (8 files):
- jabbrv-ltwa-all.ldf
- jabbrv-ltwa-en.ldf
- jabbrv.sty
- main.bbl
- main.tex
- naturemag-doi.bst
- sample.bib
- wlscirep.cls
