# Supplementary material for: Deletion of metal transporter Zip14 (Slc39a14) produces skeletal muscle wasting, endotoxemia, Mef2c activation and induction of miR-675 and Hspb7
Source: Sci Rep. 2020 Mar 4;10:4050. doi: 10.1038/s41598-020-61059-2 (PMC7055249; doi:10.1038/s41598-020-61059-2)
Supplement: Supplementary file 1 — Supplementary Information. [file 41598_2020_61059_MOESM1_ESM.zip › main.bbl]

\begin{thebibliography}{10}
\urlstyle{rm}
\expandafter\ifx\csname url\endcsname\relax
  \def\url#1{\texttt{#1}}\fi
\expandafter\ifx\csname urlprefix\endcsname\relax\def\urlprefix{URL }\fi
\expandafter\ifx\csname doiprefix\endcsname\relax\def\doiprefix{DOI: }\fi
\providecommand{\bibinfo}[2]{#2}
\providecommand{\eprint}[2][]{\url{#2}}

\bibitem{RN1}
\bibinfo{author}{Babcock, A.~K.}, \bibinfo{author}{Henkin, R.~I.},
  \bibinfo{author}{Aamodt, R.~L.}, \bibinfo{author}{Foster, D.~M.} \&
  \bibinfo{author}{Berman, M.}
\newblock \bibinfo{journal}{\bibinfo{title}{Effects of oral zinc loading on
  zinc metabolism in humans ii: in vivo kinetics}}.
\newblock {\emph{\JournalTitle{Metabolism}}} \textbf{\bibinfo{volume}{31}},
  \bibinfo{pages}{336--47} (\bibinfo{year}{1982}).

\bibitem{RN2}
\bibinfo{author}{Welc, S.~S.} \& \bibinfo{author}{Clanton, T.~L.}
\newblock \bibinfo{journal}{\bibinfo{title}{The regulation of interleukin-6
  implicates skeletal muscle as an integrative stress sensor and endocrine
  organ}}.
\newblock {\emph{\JournalTitle{Experimental Physiology}}}
  \textbf{\bibinfo{volume}{98}}, \bibinfo{pages}{359--371},
  \doiprefix\url{10.1113/expphysiol.2012.068189} (\bibinfo{year}{2013}).

\bibitem{RN3}
\bibinfo{author}{Frisard, M.~I.} \emph{et~al.}
\newblock \bibinfo{journal}{\bibinfo{title}{Toll-like receptor 4 modulates
  skeletal muscle substrate metabolism}}.
\newblock {\emph{\JournalTitle{American Journal of Physiology-Endocrinology and
  Metabolism}}} \textbf{\bibinfo{volume}{298}}, \bibinfo{pages}{E988--E998},
  \doiprefix\url{10.1152/ajpendo.00307.2009} (\bibinfo{year}{2010}).

\bibitem{RN4}
\bibinfo{author}{Liang, H.~Y.}, \bibinfo{author}{Hussey, S.~E.},
  \bibinfo{author}{Sanchez-Avila, A.}, \bibinfo{author}{Tantiwong, P.} \&
  \bibinfo{author}{Musi, N.}
\newblock \bibinfo{journal}{\bibinfo{title}{Effect of lipopolysaccharide on
  inflammation and insulin action in human muscle}}.
\newblock {\emph{\JournalTitle{Plos One}}} \textbf{\bibinfo{volume}{8}},
  \doiprefix\url{ARTN e63983 10.1371/journal.pone.0063983}
  (\bibinfo{year}{2013}).

\bibitem{RN5}
\bibinfo{author}{Pedersen, B.~K.} \& \bibinfo{author}{Febbraio, M.~A.}
\newblock \bibinfo{journal}{\bibinfo{title}{Muscles, exercise and obesity:
  skeletal muscle as a secretory organ}}.
\newblock {\emph{\JournalTitle{Nature Reviews Endocrinology}}}
  \textbf{\bibinfo{volume}{8}}, \bibinfo{pages}{457--465},
  \doiprefix\url{10.1038/nrendo.2012.49} (\bibinfo{year}{2012}).

\bibitem{RN6}
\bibinfo{author}{Cohen, S.}, \bibinfo{author}{Nathan, J.~A.} \&
  \bibinfo{author}{Goldberg, A.~L.}
\newblock \bibinfo{journal}{\bibinfo{title}{Muscle wasting in disease:
  molecular mechanisms and promising therapies}}.
\newblock {\emph{\JournalTitle{Nat Rev Drug Discov}}}
  \textbf{\bibinfo{volume}{14}}, \bibinfo{pages}{58--74},
  \doiprefix\url{10.1038/nrd4467} (\bibinfo{year}{2015}).

\bibitem{RN7}
\bibinfo{author}{Aydemir, T.~B.} \emph{et~al.}
\newblock \bibinfo{journal}{\bibinfo{title}{Zinc transporter zip14 functions in
  hepatic zinc, iron and glucose homeostasis during the innate immune response
  (endotoxemia)}}.
\newblock {\emph{\JournalTitle{PLoS One}}} \textbf{\bibinfo{volume}{7}},
  \bibinfo{pages}{e48679}, \doiprefix\url{10.1371/journal.pone.0048679}
  (\bibinfo{year}{2012}).

\bibitem{RN8}
\bibinfo{author}{Troche, C.}, \bibinfo{author}{Aydemir, T.~B.} \&
  \bibinfo{author}{Cousins, R.~J.}
\newblock \bibinfo{journal}{\bibinfo{title}{Zinc transporter slc39a14 regulates
  inflammatory signaling associated with hypertrophic adiposity}}.
\newblock {\emph{\JournalTitle{American Journal of Physiology-Endocrinology and
  Metabolism}}} \textbf{\bibinfo{volume}{310}}, \bibinfo{pages}{E258--E268},
  \doiprefix\url{10.1152/ajpendo.00421.2015} (\bibinfo{year}{2016}).

\bibitem{RN9}
\bibinfo{author}{Frost, R.~A.} \& \bibinfo{author}{Lang, C.~H.}
\newblock \bibinfo{journal}{\bibinfo{title}{Multifaceted role of insulin-like
  growth factors and mammalian target of rapamycin in skeletal muscle}}.
\newblock {\emph{\JournalTitle{Endocrinology and Metabolism Clinics of North
  America}}} \textbf{\bibinfo{volume}{41}}, \bibinfo{pages}{297--+},
  \doiprefix\url{10.1016/j.ecl.2012.04.012} (\bibinfo{year}{2012}).

\bibitem{RN10}
\bibinfo{author}{Langhans, C.} \emph{et~al.}
\newblock \bibinfo{journal}{\bibinfo{title}{Inflammation-induced acute phase
  response in skeletal muscle and critical illness myopathy}}.
\newblock {\emph{\JournalTitle{Plos One}}} \textbf{\bibinfo{volume}{9}},
  \doiprefix\url{ARTN e92048 10.1371/journal.pone.0092048}
  (\bibinfo{year}{2014}).

\bibitem{RN11}
\bibinfo{author}{Liuzzi, J.~P.} \emph{et~al.}
\newblock \bibinfo{journal}{\bibinfo{title}{Interleukin-6 regulates the zinc
  transporter zip14 in liver and contributes to the hypozincemia of the
  acute-phase response}}.
\newblock {\emph{\JournalTitle{Proc Natl Acad Sci U S A}}}
  \textbf{\bibinfo{volume}{102}}, \bibinfo{pages}{6843--8},
  \doiprefix\url{10.1073/pnas.0502257102} (\bibinfo{year}{2005}).

\bibitem{RN12}
\bibinfo{author}{Wessels, I.} \& \bibinfo{author}{Cousins, R.~J.}
\newblock \bibinfo{journal}{\bibinfo{title}{Zinc dyshomeostasis during
  polymicrobial sepsis in mice involves zinc transporter zip14 and can be
  overcome by zinc supplementation}}.
\newblock {\emph{\JournalTitle{American Journal of Physiology-Gastrointestinal
  and Liver Physiology}}} \textbf{\bibinfo{volume}{309}},
  \bibinfo{pages}{G768--G778}, \doiprefix\url{10.1152/ajpgi.00179.2015}
  (\bibinfo{year}{2015}).

\bibitem{RN13}
\bibinfo{author}{Guthrie, G.~J.} \emph{et~al.}
\newblock \bibinfo{journal}{\bibinfo{title}{Influence of zip14 (slc39a14) on
  intestinal zinc processing and barrier function}}.
\newblock {\emph{\JournalTitle{Am J Physiol Gastrointest Liver Physiol}}}
  \textbf{\bibinfo{volume}{308}}, \bibinfo{pages}{G171--8},
  \doiprefix\url{10.1152/ajpgi.00021.2014} (\bibinfo{year}{2015}).

\bibitem{RN14}
\bibinfo{author}{Dey, B.~K.}, \bibinfo{author}{Pfeifer, K.} \&
  \bibinfo{author}{Dutta, A.}
\newblock \bibinfo{journal}{\bibinfo{title}{The h19 long noncoding rna gives
  rise to micrornas mir-675-3p and mir-675-5p to promote skeletal muscle
  differentiation and regeneration}}.
\newblock {\emph{\JournalTitle{Genes Dev}}} \textbf{\bibinfo{volume}{28}},
  \bibinfo{pages}{491--501}, \doiprefix\url{10.1101/gad.234419.113}
  (\bibinfo{year}{2014}).

\bibitem{RN15}
\bibinfo{author}{Dey, B.~K.}, \bibinfo{author}{Mueller, A.~C.} \&
  \bibinfo{author}{Dutta, A.}
\newblock \bibinfo{journal}{\bibinfo{title}{Long non-coding rnas as emerging
  regulators of differentiation, development, and disease}}.
\newblock {\emph{\JournalTitle{Transcription}}} \textbf{\bibinfo{volume}{5}},
  \bibinfo{pages}{e944014}, \doiprefix\url{10.4161/21541272.2014.944014}
  (\bibinfo{year}{2014}).

\bibitem{RN16}
\bibinfo{author}{Estrella, N.~L.} \emph{et~al.}
\newblock \bibinfo{journal}{\bibinfo{title}{Mef2 transcription factors regulate
  distinct gene programs in mammalian skeletal muscle differentiation}}.
\newblock {\emph{\JournalTitle{Journal of Biological Chemistry}}}
  \textbf{\bibinfo{volume}{290}}, \bibinfo{pages}{1256--1268},
  \doiprefix\url{10.1074/jbc.M114.589838} (\bibinfo{year}{2015}).

\bibitem{RN17}
\bibinfo{author}{Anderson, C.~M.} \emph{et~al.}
\newblock \bibinfo{journal}{\bibinfo{title}{Myocyte enhancer factor 2c function
  in skeletal muscle is required for normal growth and glucose metabolism in
  mice}}.
\newblock {\emph{\JournalTitle{Skeletal Muscle}}} \textbf{\bibinfo{volume}{5}},
  \bibinfo{pages}{7}, \doiprefix\url{10.1186/s13395-015-0031-0}
  (\bibinfo{year}{2015}).

\bibitem{RN18}
\bibinfo{author}{Tobin, S.~W.} \emph{et~al.}
\newblock \bibinfo{journal}{\bibinfo{title}{Regulation of hspb7 by mef2 and
  ap-1: implications for hspb7 in muscle atrophy}}.
\newblock {\emph{\JournalTitle{Journal of Cell Science}}}
  \textbf{\bibinfo{volume}{129}}, \bibinfo{pages}{4076--4090},
  \doiprefix\url{10.1242/jcs.190009} (\bibinfo{year}{2016}).

\bibitem{RN19}
\bibinfo{author}{Juo, L.~Y.} \emph{et~al.}
\newblock \bibinfo{journal}{\bibinfo{title}{Hspb7 interacts with dimerized flnc
  and its absence results in progressive myopathy in skeletal muscles}}.
\newblock {\emph{\JournalTitle{J Cell Sci}}} \textbf{\bibinfo{volume}{129}},
  \bibinfo{pages}{1661--70}, \doiprefix\url{10.1242/jcs.179887}
  (\bibinfo{year}{2016}).

\bibitem{RN20}
\bibinfo{author}{Han, J.}, \bibinfo{author}{Jiang, Y.}, \bibinfo{author}{Li,
  Z.}, \bibinfo{author}{Kravchenko, V.~V.} \& \bibinfo{author}{Ulevitch, R.~J.}
\newblock \bibinfo{journal}{\bibinfo{title}{Activation of the transcription
  factor mef2c by the map kinase p38 in inflammation}}.
\newblock {\emph{\JournalTitle{Nature}}} \textbf{\bibinfo{volume}{386}},
  \bibinfo{pages}{296--9}, \doiprefix\url{10.1038/386296a0}
  (\bibinfo{year}{1997}).

\bibitem{RN21}
\bibinfo{author}{Baruffaldi, F.} \emph{et~al.}
\newblock \bibinfo{journal}{\bibinfo{title}{Dynamic phosphorylation of the
  myocyte enhancer factor 2calpha1 splice variant promotes skeletal muscle
  regeneration and hypertrophy}}.
\newblock {\emph{\JournalTitle{Stem Cells}}} \textbf{\bibinfo{volume}{35}},
  \bibinfo{pages}{725--738}, \doiprefix\url{10.1002/stem.2495}
  (\bibinfo{year}{2017}).

\bibitem{RN22}
\bibinfo{author}{Wang, Y.}, \bibinfo{author}{Kinzie, E.},
  \bibinfo{author}{Berger, F.~G.}, \bibinfo{author}{Lim, S.~K.} \&
  \bibinfo{author}{Baumann, H.}
\newblock \bibinfo{journal}{\bibinfo{title}{Haptoglobin, an
  inflammation-inducible plasma protein}}.
\newblock {\emph{\JournalTitle{Redox Rep}}} \textbf{\bibinfo{volume}{6}},
  \bibinfo{pages}{379--85}, \doiprefix\url{10.1179/135100001101536580}
  (\bibinfo{year}{2001}).

\bibitem{RN23}
\bibinfo{author}{Wales, S.}, \bibinfo{author}{Hashemi, S.},
  \bibinfo{author}{Blais, A.} \& \bibinfo{author}{McDermott, J.~C.}
\newblock \bibinfo{journal}{\bibinfo{title}{Global mef2 target gene analysis in
  cardiac and skeletal muscle reveals novel regulation of dusp6 by p38mapk-mef2
  signaling}}.
\newblock {\emph{\JournalTitle{Nucleic Acids Res}}}
  \textbf{\bibinfo{volume}{42}}, \bibinfo{pages}{11349--62},
  \doiprefix\url{10.1093/nar/gku813} (\bibinfo{year}{2014}).

\bibitem{RN24}
\bibinfo{author}{Zhao, B.} \emph{et~al.}
\newblock \bibinfo{journal}{\bibinfo{title}{The nf-kappab genomic landscape in
  lymphoblastoid b cells}}.
\newblock {\emph{\JournalTitle{Cell Rep}}} \textbf{\bibinfo{volume}{8}},
  \bibinfo{pages}{1595--606}, \doiprefix\url{10.1016/j.celrep.2014.07.037}
  (\bibinfo{year}{2014}).

\bibitem{RN25}
\bibinfo{author}{Aydemir, T.~B.}, \bibinfo{author}{Sitren, H.~S.} \&
  \bibinfo{author}{Cousins, R.~J.}
\newblock \bibinfo{journal}{\bibinfo{title}{The zinc transporter zip14
  influences c-met phosphorylation and hepatocyte proliferation during liver
  regeneration in mice}}.
\newblock {\emph{\JournalTitle{Gastroenterology}}}
  \textbf{\bibinfo{volume}{142}}, \bibinfo{pages}{1536--46 e5},
  \doiprefix\url{10.1053/j.gastro.2012.02.046} (\bibinfo{year}{2012}).

\bibitem{RN26}
\bibinfo{author}{Kim, M.~H.}, \bibinfo{author}{Aydemir, T.~B.},
  \bibinfo{author}{Kim, J.} \& \bibinfo{author}{Cousins, R.~J.}
\newblock \bibinfo{journal}{\bibinfo{title}{Hepatic zip14-mediated zinc
  transport is required for adaptation to endoplasmic reticulum stress}}.
\newblock {\emph{\JournalTitle{Proceedings of the National Academy of Sciences
  of the United States of America}}} \textbf{\bibinfo{volume}{114}},
  \bibinfo{pages}{E5805--E5814}, \doiprefix\url{10.1073/pnas.1704012114}
  (\bibinfo{year}{2017}).

\bibitem{RN27}
\bibinfo{author}{Cani, P.~D.} \emph{et~al.}
\newblock \bibinfo{journal}{\bibinfo{title}{Changes in gut microbiota control
  metabolic endotoxemia-induced inflammation in high-fat diet-induced obesity
  and diabetes in mice}}.
\newblock {\emph{\JournalTitle{Diabetes}}} \textbf{\bibinfo{volume}{57}},
  \bibinfo{pages}{1470--81}, \doiprefix\url{10.2337/db07-1403}
  (\bibinfo{year}{2008}).

\bibitem{RN28}
\bibinfo{author}{Aydemir, T.~B.} \emph{et~al.}
\newblock \bibinfo{journal}{\bibinfo{title}{Aging amplifies multiple phenotypic
  defects in mice with zinc transporter zip14 (slc39a14) deletion}}.
\newblock {\emph{\JournalTitle{Exp Gerontol}}} \textbf{\bibinfo{volume}{85}},
  \bibinfo{pages}{88--94}, \doiprefix\url{10.1016/j.exger.2016.09.013}
  (\bibinfo{year}{2016}).

\bibitem{RN29}
\bibinfo{author}{Guo, L.} \emph{et~al.}
\newblock \bibinfo{journal}{\bibinfo{title}{Stat5-glucocorticoid receptor
  interaction and mtf-1 regulate the expression of znt2 (slc30a2) in pancreatic
  acinar cells}}.
\newblock {\emph{\JournalTitle{Proc Natl Acad Sci U S A}}}
  \textbf{\bibinfo{volume}{107}}, \bibinfo{pages}{2818--23},
  \doiprefix\url{10.1073/pnas.0914941107} (\bibinfo{year}{2010}).

\bibitem{RN30}
\bibinfo{author}{Kelleher, S.~L.}, \bibinfo{author}{McCormick, N.~H.},
  \bibinfo{author}{Velasquez, V.} \& \bibinfo{author}{Lopez, V.}
\newblock \bibinfo{journal}{\bibinfo{title}{Zinc in specialized secretory
  tissues: roles in the pancreas, prostate, and mammary gland}}.
\newblock {\emph{\JournalTitle{Adv Nutr}}} \textbf{\bibinfo{volume}{2}},
  \bibinfo{pages}{101--11}, \doiprefix\url{10.3945/an.110.000232}
  (\bibinfo{year}{2011}).

\bibitem{RN31}
\bibinfo{author}{Giudice, J.} \& \bibinfo{author}{Taylor, J.~M.}
\newblock \bibinfo{journal}{\bibinfo{title}{Muscle as a paracrine and endocrine
  organ}}.
\newblock {\emph{\JournalTitle{Current Opinion in Pharmacology}}}
  \textbf{\bibinfo{volume}{34}}, \bibinfo{pages}{49--55},
  \doiprefix\url{10.1016/j.coph.2017.05.005} (\bibinfo{year}{2017}).

\bibitem{RN32}
\bibinfo{author}{Welc, S.~S.}, \bibinfo{author}{Judge, A.~R.} \&
  \bibinfo{author}{Clanton, T.~L.}
\newblock \bibinfo{journal}{\bibinfo{title}{Skeletal muscle interleukin-6
  regulation in hyperthermia}}.
\newblock {\emph{\JournalTitle{American Journal of Physiology-Cell
  Physiology}}} \textbf{\bibinfo{volume}{305}}, \bibinfo{pages}{C406--C413},
  \doiprefix\url{10.1152/ajpcell.00084.2013} (\bibinfo{year}{2013}).

\bibitem{RN33}
\bibinfo{author}{Mitterberger, M.~C.}, \bibinfo{author}{Kim, G.},
  \bibinfo{author}{Rostek, U.}, \bibinfo{author}{Levine, R.~L.} \&
  \bibinfo{author}{Zwerschke, W.}
\newblock \bibinfo{journal}{\bibinfo{title}{Carbonic anhydrase iii regulates
  peroxisome proliferator-activated receptor-gamma2}}.
\newblock {\emph{\JournalTitle{Exp Cell Res}}} \textbf{\bibinfo{volume}{318}},
  \bibinfo{pages}{877--86}, \doiprefix\url{10.1016/j.yexcr.2012.02.011}
  (\bibinfo{year}{2012}).

\bibitem{RN34}
\bibinfo{author}{Jorgensen, L.~H.} \emph{et~al.}
\newblock \bibinfo{journal}{\bibinfo{title}{Sparc interacts with actin in
  skeletal muscle in vitro and in vivo}}.
\newblock {\emph{\JournalTitle{Am J Pathol}}} \textbf{\bibinfo{volume}{187}},
  \bibinfo{pages}{457--474}, \doiprefix\url{10.1016/j.ajpath.2016.10.013}
  (\bibinfo{year}{2017}).

\bibitem{RN35}
\bibinfo{author}{Nakamura, K.}, \bibinfo{author}{Nakano, S.},
  \bibinfo{author}{Miyoshi, T.}, \bibinfo{author}{Yamanouchi, K.} \&
  \bibinfo{author}{Nishihara, M.}
\newblock \bibinfo{journal}{\bibinfo{title}{Loss of sparc in mouse skeletal
  muscle causes myofiber atrophy}}.
\newblock {\emph{\JournalTitle{Muscle Nerve}}} \textbf{\bibinfo{volume}{48}},
  \bibinfo{pages}{791--9}, \doiprefix\url{10.1002/mus.23822}
  (\bibinfo{year}{2013}).

\bibitem{RN36}
\bibinfo{author}{Minchenko, O.}, \bibinfo{author}{Opentanova, I.} \&
  \bibinfo{author}{Caro, J.}
\newblock \bibinfo{journal}{\bibinfo{title}{Hypoxic regulation of the
  6-phosphofructo-2-kinase/fructose-2,6-bisphosphatase gene family (pfkfb-1-4)
  expression in vivo}}.
\newblock {\emph{\JournalTitle{FEBS Lett}}} \textbf{\bibinfo{volume}{554}},
  \bibinfo{pages}{264--70}, \doiprefix\url{10.1016/s0014-5793(03)01179-7}
  (\bibinfo{year}{2003}).

\bibitem{RN37}
\bibinfo{author}{Novellasdemunt, L.} \emph{et~al.}
\newblock \bibinfo{journal}{\bibinfo{title}{Pfkfb3 activation in cancer cells
  by the p38/mk2 pathway in response to stress stimuli}}.
\newblock {\emph{\JournalTitle{Biochem J}}} \textbf{\bibinfo{volume}{452}},
  \bibinfo{pages}{531--43}, \doiprefix\url{10.1042/BJ20121886}
  (\bibinfo{year}{2013}).

\bibitem{RN38}
\bibinfo{author}{Shima, K.}, \bibinfo{author}{Tashiro, K.},
  \bibinfo{author}{Hibi, N.}, \bibinfo{author}{Tsukada, Y.} \&
  \bibinfo{author}{Hirai, H.}
\newblock \bibinfo{journal}{\bibinfo{title}{Carbonic anhydrase-iii
  immunohistochemical localization in human skeletal muscle}}.
\newblock {\emph{\JournalTitle{Acta Neuropathol}}}
  \textbf{\bibinfo{volume}{59}}, \bibinfo{pages}{237--9},
  \doiprefix\url{10.1007/bf00703210} (\bibinfo{year}{1983}).

\bibitem{RN39}
\bibinfo{author}{Kim, G.} \emph{et~al.}
\newblock \bibinfo{journal}{\bibinfo{title}{Carbonic anhydrase iii is not
  required in the mouse for normal growth, development, and life span}}.
\newblock {\emph{\JournalTitle{Mol Cell Biol}}} \textbf{\bibinfo{volume}{24}},
  \bibinfo{pages}{9942--7}, \doiprefix\url{10.1128/mcb.24.22.9942-9947.2004}
  (\bibinfo{year}{2004}).

\bibitem{RN40}
\bibinfo{author}{Giovarelli, M.} \emph{et~al.}
\newblock \bibinfo{journal}{\bibinfo{title}{H19 long noncoding rna controls the
  mrna decay promoting function of ksrp}}.
\newblock {\emph{\JournalTitle{Proceedings of the National Academy of Sciences
  of the United States of America}}} \textbf{\bibinfo{volume}{111}},
  \bibinfo{pages}{E5023--E5028}, \doiprefix\url{10.1073/pnas.1415098111}
  (\bibinfo{year}{2014}).

\bibitem{RN41}
\bibinfo{author}{Massague, J.}, \bibinfo{author}{Cheifetz, S.},
  \bibinfo{author}{Endo, T.} \& \bibinfo{author}{Nadal-Ginard, B.}
\newblock \bibinfo{journal}{\bibinfo{title}{Type beta transforming growth
  factor is an inhibitor of myogenic differentiation}}.
\newblock {\emph{\JournalTitle{Proc Natl Acad Sci U S A}}}
  \textbf{\bibinfo{volume}{83}}, \bibinfo{pages}{8206--10},
  \doiprefix\url{10.1073/pnas.83.21.8206} (\bibinfo{year}{1986}).

\bibitem{RN42}
\bibinfo{author}{Lewis, A.} \emph{et~al.}
\newblock \bibinfo{journal}{\bibinfo{title}{Increased expression of h19/mir-675
  is associated with a low fat-free mass index in patients with copd}}.
\newblock {\emph{\JournalTitle{J Cachexia Sarcopenia Muscle}}}
  \textbf{\bibinfo{volume}{7}}, \bibinfo{pages}{330--44},
  \doiprefix\url{10.1002/jcsm.12078} (\bibinfo{year}{2016}).

\bibitem{RN43}
\bibinfo{author}{Geng, H.} \emph{et~al.}
\newblock \bibinfo{journal}{\bibinfo{title}{In inflamed intestinal tissues and
  epithelial cells, interleukin 22 signaling increases expression of h19 long
  noncoding rna, which promotes mucosal regeneration}}.
\newblock {\emph{\JournalTitle{Gastroenterology}}}
  \textbf{\bibinfo{volume}{155}}, \bibinfo{pages}{144--155},
  \doiprefix\url{10.1053/j.gastro.2018.03.058} (\bibinfo{year}{2018}).

\bibitem{RN44}
\bibinfo{author}{Neutelings, T.} \emph{et~al.}
\newblock \bibinfo{journal}{\bibinfo{title}{Skin physiology in microgravity: a
  3-month stay aboard iss induces dermal atrophy and affects cutaneous muscle
  and hair follicles cycling in mice}}.
\newblock {\emph{\JournalTitle{NPJ Microgravity}}}
  \textbf{\bibinfo{volume}{1}}, \bibinfo{pages}{15002},
  \doiprefix\url{10.1038/npjmgrav.2015.2} (\bibinfo{year}{2015}).

\bibitem{RN45}
\bibinfo{author}{Bertaggia, E.} \emph{et~al.}
\newblock \bibinfo{journal}{\bibinfo{title}{Haptoglobin is required to prevent
  oxidative stress and muscle atrophy}}.
\newblock {\emph{\JournalTitle{Plos One}}} \textbf{\bibinfo{volume}{9}},
  \doiprefix\url{ARTN e100745 10.1371/journal.pone.0100745}
  (\bibinfo{year}{2014}).

\bibitem{RN46}
\bibinfo{author}{Maffei, M.}, \bibinfo{author}{Barone, I.},
  \bibinfo{author}{Scabia, G.} \& \bibinfo{author}{Santini, F.}
\newblock \bibinfo{journal}{\bibinfo{title}{The multifaceted haptoglobin in the
  context of adipose tissue and metabolism}}.
\newblock {\emph{\JournalTitle{Endocr Rev}}} \textbf{\bibinfo{volume}{37}},
  \bibinfo{pages}{403--16}, \doiprefix\url{10.1210/er.2016-1009}
  (\bibinfo{year}{2016}).

\bibitem{RN47}
\bibinfo{author}{Meek, R.~L.} \& \bibinfo{author}{Benditt, E.~P.}
\newblock \bibinfo{journal}{\bibinfo{title}{Amyloid a gene family expression in
  different mouse tissues}}.
\newblock {\emph{\JournalTitle{J Exp Med}}} \textbf{\bibinfo{volume}{164}},
  \bibinfo{pages}{2006--17}, \doiprefix\url{10.1084/jem.164.6.2006}
  (\bibinfo{year}{1986}).

\bibitem{RN48}
\bibinfo{author}{Sack, G.~H.}
\newblock \bibinfo{journal}{\bibinfo{title}{Serum amyloid a - a review}}.
\newblock {\emph{\JournalTitle{Molecular Medicine}}}
  \textbf{\bibinfo{volume}{24}}, \doiprefix\url{UNSP 46
  10.1186/s10020-018-0047-0} (\bibinfo{year}{2018}).

\bibitem{RN49}
\bibinfo{author}{Wang, G.} \emph{et~al.}
\newblock \bibinfo{journal}{\bibinfo{title}{Metastatic cancers promote cachexia
  through zip14 upregulation in skeletal muscle}}.
\newblock {\emph{\JournalTitle{Nature Medicine}}}
  \textbf{\bibinfo{volume}{24}}, \bibinfo{pages}{770--+},
  \doiprefix\url{10.1038/s41591-018-0054-2} (\bibinfo{year}{2018}).

\bibitem{RN50}
\bibinfo{author}{Papizan, J.~B.} \emph{et~al.}
\newblock \bibinfo{journal}{\bibinfo{title}{Deficiency in kelch protein klhl31
  causes congenital myopathy in mice}}.
\newblock {\emph{\JournalTitle{J Clin Invest}}} \textbf{\bibinfo{volume}{127}},
  \bibinfo{pages}{3730--3740}, \doiprefix\url{10.1172/JCI93445}
  (\bibinfo{year}{2017}).

\bibitem{RN51}
\bibinfo{author}{Lichten, L.~A.}, \bibinfo{author}{Liuzzi, J.~P.} \&
  \bibinfo{author}{Cousins, R.~J.}
\newblock \bibinfo{journal}{\bibinfo{title}{Interleukin-1beta contributes via
  nitric oxide to the upregulation and functional activity of the zinc
  transporter zip14 (slc39a14) in murine hepatocytes}}.
\newblock {\emph{\JournalTitle{Am J Physiol Gastrointest Liver Physiol}}}
  \textbf{\bibinfo{volume}{296}}, \bibinfo{pages}{G860--7},
  \doiprefix\url{10.1152/ajpgi.90676.2008} (\bibinfo{year}{2009}).

\bibitem{RN52}
\bibinfo{author}{Aydemir, T.~B.} \& \bibinfo{author}{Cousins, R.~J.}
\newblock \bibinfo{journal}{\bibinfo{title}{The multiple faces of the metal
  transporter zip14 (slc39a14)}}.
\newblock {\emph{\JournalTitle{J Nutr}}} \textbf{\bibinfo{volume}{148}},
  \bibinfo{pages}{174--184}, \doiprefix\url{10.1093/jn/nxx041}
  (\bibinfo{year}{2018}).

\bibitem{RN53}
\bibinfo{author}{Yang, J.} \emph{et~al.}
\newblock \bibinfo{journal}{\bibinfo{title}{Zip4 promotes muscle wasting and
  cachexia in mice with orthotopic pancreatic tumors by stimulating
  rab27b-regulated release of extracellular vesicles from cancer cells}}.
\newblock {\emph{\JournalTitle{Gastroenterology}}}
  \textbf{\bibinfo{volume}{156}}, \bibinfo{pages}{722--734.e6},
  \doiprefix\url{10.1053/j.gastro.2018.10.026} (\bibinfo{year}{2019}).

\bibitem{RN54}
\bibinfo{author}{Jeong, J.} \& \bibinfo{author}{Eide, D.~J.}
\newblock \bibinfo{journal}{\bibinfo{title}{The slc39 family of zinc
  transporters}}.
\newblock {\emph{\JournalTitle{Mol Aspects Med}}}
  \textbf{\bibinfo{volume}{34}}, \bibinfo{pages}{612--9},
  \doiprefix\url{10.1016/j.mam.2012.05.011} (\bibinfo{year}{2013}).

\bibitem{RN56}
\bibinfo{author}{Aydemir, T.~B.} \emph{et~al.}
\newblock \bibinfo{journal}{\bibinfo{title}{Metal transporter zip14 (slc39a14)
  deletion in mice increases manganese deposition and produces neurotoxic
  signatures and diminished motor activity}}.
\newblock {\emph{\JournalTitle{J Neurosci}}} \textbf{\bibinfo{volume}{37}},
  \bibinfo{pages}{5996--6006}, \doiprefix\url{10.1523/JNEUROSCI.0285-17.2017}
  (\bibinfo{year}{2017}).

\bibitem{RN55}
\bibinfo{author}{Mnatsakanyan, H.}, \bibinfo{author}{Serra, R. S.~I.},
  \bibinfo{author}{Rico, P.} \& \bibinfo{author}{Salmeron-Sanchez, M.}
\newblock \bibinfo{journal}{\bibinfo{title}{Zinc uptake promotes myoblast
  differentiation via zip7 transporter and activation of akt signalling
  transduction pathway}}.
\newblock {\emph{\JournalTitle{Sci Rep}}} \textbf{\bibinfo{volume}{8}},
  \bibinfo{pages}{13642}, \doiprefix\url{10.1038/s41598-018-32067-0}
  (\bibinfo{year}{2018}).

\bibitem{RN57}
\bibinfo{author}{Xin, Y.} \emph{et~al.}
\newblock \bibinfo{journal}{\bibinfo{title}{Manganese transporter slc39a14
  deficiency revealed its key role in maintaining manganese homeostasis in
  mice}}.
\newblock {\emph{\JournalTitle{Cell Discov}}} \textbf{\bibinfo{volume}{3}},
  \bibinfo{pages}{17025}, \doiprefix\url{10.1038/celldisc.2017.25}
  (\bibinfo{year}{2017}).

\bibitem{RN58}
\bibinfo{author}{Kotler, D.~P.}
\newblock \bibinfo{journal}{\bibinfo{title}{Cachexia}}.
\newblock {\emph{\JournalTitle{Ann Intern Med}}}
  \textbf{\bibinfo{volume}{133}}, \bibinfo{pages}{622--34},
  \doiprefix\url{10.7326/0003-4819-133-8-200010170-00015}
  (\bibinfo{year}{2000}).

\bibitem{RN59}
\bibinfo{author}{Ryu, M.~S.}, \bibinfo{author}{Langkamp-Henken, B.},
  \bibinfo{author}{Chang, S.~M.}, \bibinfo{author}{Shankar, M.~N.} \&
  \bibinfo{author}{Cousins, R.~J.}
\newblock \bibinfo{journal}{\bibinfo{title}{Genomic analysis, cytokine
  expression, and microrna profiling reveal biomarkers of human dietary zinc
  depletion and homeostasis}}.
\newblock {\emph{\JournalTitle{Proc Natl Acad Sci U S A}}}
  \textbf{\bibinfo{volume}{108}}, \bibinfo{pages}{20970--5},
  \doiprefix\url{10.1073/pnas.1117207108} (\bibinfo{year}{2011}).

\bibitem{RN60}
\bibinfo{author}{Rebouche, C.~J.}, \bibinfo{author}{Wilcox, C.~L.} \&
  \bibinfo{author}{Widness, J.~A.}
\newblock \bibinfo{journal}{\bibinfo{title}{Microanalysis of non-heme iron in
  animal tissues}}.
\newblock {\emph{\JournalTitle{Journal of Biochemical and Biophysical
  Methods}}} \textbf{\bibinfo{volume}{58}}, \bibinfo{pages}{239--251},
  \doiprefix\url{10.1016/j.jbbm.2003.11.003} (\bibinfo{year}{2004}).

\bibitem{RN61}
\bibinfo{author}{Metcalfe, R.~S.} \emph{et~al.}
\newblock \bibinfo{journal}{\bibinfo{title}{Physiological and molecular
  responses to an acute bout of reduced-exertion high-intensity interval
  training (rehit)}}.
\newblock {\emph{\JournalTitle{Eur J Appl Physiol}}}
  \textbf{\bibinfo{volume}{115}}, \bibinfo{pages}{2321--34},
  \doiprefix\url{10.1007/s00421-015-3217-6} (\bibinfo{year}{2015}).

\bibitem{RN62}
\bibinfo{author}{Saini, A.} \& \bibinfo{author}{Sundberg, C.~J.}
\newblock \bibinfo{journal}{\bibinfo{title}{Chromatin immunoprecipitation of
  skeletal muscle tissue}}.
\newblock {\emph{\JournalTitle{Methods Mol Biol}}}
  \textbf{\bibinfo{volume}{1689}}, \bibinfo{pages}{127--138},
  \doiprefix\url{10.1007/978-1-4939-7380-4_11} (\bibinfo{year}{2018}).

\end{thebibliography}
