# Supplementary material for: Deletion of metal transporter Zip14 (Slc39a14) produces skeletal muscle wasting, endotoxemia, Mef2c activation and induction of miR-675 and Hspb7
Source: Sci Rep. 2020 Mar 4;10:4050. doi: 10.1038/s41598-020-61059-2 (PMC7055249; doi:10.1038/s41598-020-61059-2)
Supplement: Supplementary file 1 — Supplementary Information. [file 41598_2020_61059_MOESM1_ESM.zip › sample.bib]

@article{RN17,
   author = {Anderson, Courtney M. and Hu, Jianxin and Barnes, Ralston M. and Heidt, Analeah B. and Cornelissen, Ivo and Black, Brian L.},
   title = {Myocyte enhancer factor 2C function in skeletal muscle is required for normal growth and glucose metabolism in mice},
   journal = {Skeletal Muscle},
   volume = {5},
   number = {1},
   pages = {7},
   ISSN = {2044-5040},
   DOI = {10.1186/s13395-015-0031-0},
   url = {https://doi.org/10.1186/s13395-015-0031-0},
   year = {2015},
   type = {Journal Article}
}

@article{RN7,
   author = {Aydemir, T. B. and Chang, S. M. and Guthrie, G. J. and Maki, A. B. and Ryu, M. S. and Karabiyik, A. and Cousins, R. J.},
   title = {Zinc transporter ZIP14 functions in hepatic zinc, iron and glucose homeostasis during the innate immune response (endotoxemia)},
   journal = {PLoS One},
   volume = {7},
   number = {10},
   pages = {e48679},
   ISSN = {1932-6203 (Electronic)
1932-6203 (Linking)},
   DOI = {10.1371/journal.pone.0048679},
   url = {https://www.ncbi.nlm.nih.gov/pubmed/23110240},
   year = {2012},
   type = {Journal Article}
}

@article{RN52,
   author = {Aydemir, T. B. and Cousins, R. J.},
   title = {The Multiple Faces of the Metal Transporter ZIP14 (SLC39A14)},
   journal = {J Nutr},
   volume = {148},
   number = {2},
   pages = {174-184},
   ISSN = {1541-6100 (Electronic)
0022-3166 (Linking)},
   DOI = {10.1093/jn/nxx041},
   url = {https://www.ncbi.nlm.nih.gov/pubmed/29490098},
   year = {2018},
   type = {Journal Article}
}

@article{RN56,
   author = {Aydemir, T. B. and Kim, M. H. and Kim, J. and Colon-Perez, L. M. and Banan, G. and Mareci, T. H. and Febo, M. and Cousins, R. J.},
   title = {Metal Transporter Zip14 (Slc39a14) Deletion in Mice Increases Manganese Deposition and Produces Neurotoxic Signatures and Diminished Motor Activity},
   journal = {J Neurosci},
   volume = {37},
   number = {25},
   pages = {5996-6006},
   ISSN = {1529-2401 (Electronic)
0270-6474 (Linking)},
   DOI = {10.1523/JNEUROSCI.0285-17.2017},
   url = {https://www.ncbi.nlm.nih.gov/pubmed/28536273},
   year = {2017},
   type = {Journal Article}
}

@article{RN25,
   author = {Aydemir, T. B. and Sitren, H. S. and Cousins, R. J.},
   title = {The zinc transporter Zip14 influences c-Met phosphorylation and hepatocyte proliferation during liver regeneration in mice},
   journal = {Gastroenterology},
   volume = {142},
   number = {7},
   pages = {1536-46 e5},
   ISSN = {1528-0012 (Electronic)
0016-5085 (Linking)},
   DOI = {10.1053/j.gastro.2012.02.046},
   url = {https://www.ncbi.nlm.nih.gov/pubmed/22374166},
   year = {2012},
   type = {Journal Article}
}

@article{RN28,
   author = {Aydemir, T. B. and Troche, C. and Kim, J. and Kim, M. H. and Teran, O. Y. and Leeuwenburgh, C. and Cousins, R. J.},
   title = {Aging amplifies multiple phenotypic defects in mice with zinc transporter Zip14 (Slc39a14) deletion},
   journal = {Exp Gerontol},
   volume = {85},
   pages = {88-94},
   ISSN = {1873-6815 (Electronic)
0531-5565 (Linking)},
   DOI = {10.1016/j.exger.2016.09.013},
   url = {https://www.ncbi.nlm.nih.gov/pubmed/27647172},
   year = {2016},
   type = {Journal Article}
}

@article{RN1,
   author = {Babcock, A. K. and Henkin, R. I. and Aamodt, R. L. and Foster, D. M. and Berman, M.},
   title = {Effects of oral zinc loading on zinc metabolism in humans II: in vivo kinetics},
   journal = {Metabolism},
   volume = {31},
   number = {4},
   pages = {336-47},
   ISSN = {0026-0495 (Print)
0026-0495 (Linking)},
   url = {https://www.ncbi.nlm.nih.gov/pubmed/7078418},
   year = {1982},
   type = {Journal Article}
}

@article{RN21,
   author = {Baruffaldi, F. and Montarras, D. and Basile, V. and De Feo, L. and Badodi, S. and Ganassi, M. and Battini, R. and Nicoletti, C. and Imbriano, C. and Musaro, A. and Molinari, S.},
   title = {Dynamic Phosphorylation of the Myocyte Enhancer Factor 2Calpha1 Splice Variant Promotes Skeletal Muscle Regeneration and Hypertrophy},
   journal = {Stem Cells},
   volume = {35},
   number = {3},
   pages = {725-738},
   ISSN = {1549-4918 (Electronic)
1066-5099 (Linking)},
   DOI = {10.1002/stem.2495},
   url = {https://www.ncbi.nlm.nih.gov/pubmed/27612437},
   year = {2017},
   type = {Journal Article}
}

@article{RN45,
   author = {Bertaggia, E. and Scabia, G. and Dalise, S. and Lo Verso, F. and Santini, F. and Vitti, P. and Chisari, C. and Sandri, M. and Maffei, M.},
   title = {Haptoglobin Is Required to Prevent Oxidative Stress and Muscle Atrophy},
   journal = {Plos One},
   volume = {9},
   number = {6},
   ISSN = {1932-6203},
   DOI = {ARTN e100745
10.1371/journal.pone.0100745},
   url = {<Go to ISI>://WOS:000338633900079},
   year = {2014},
   type = {Journal Article}
}

@article{RN27,
   author = {Cani, P. D. and Bibiloni, R. and Knauf, C. and Waget, A. and Neyrinck, A. M. and Delzenne, N. M. and Burcelin, R.},
   title = {Changes in gut microbiota control metabolic endotoxemia-induced inflammation in high-fat diet-induced obesity and diabetes in mice},
   journal = {Diabetes},
   volume = {57},
   number = {6},
   pages = {1470-81},
   ISSN = {0012-1797},
   DOI = {10.2337/db07-1403},
   year = {2008},
   type = {Journal Article}
}

@article{RN6,
   author = {Cohen, S. and Nathan, J. A. and Goldberg, A. L.},
   title = {Muscle wasting in disease: molecular mechanisms and promising therapies},
   journal = {Nat Rev Drug Discov},
   volume = {14},
   number = {1},
   pages = {58-74},
   ISSN = {1474-1784 (Electronic)
1474-1776 (Linking)},
   DOI = {10.1038/nrd4467},
   url = {https://www.ncbi.nlm.nih.gov/pubmed/25549588},
   year = {2015},
   type = {Journal Article}
}

@article{RN15,
   author = {Dey, Bijan K. and Mueller, Adam C. and Dutta, Anindya},
   title = {Long non-coding RNAs as emerging regulators of differentiation, development, and disease},
   journal = {Transcription},
   volume = {5},
   number = {4},
   pages = {e944014},
   ISSN = {2154-1264},
   DOI = {10.4161/21541272.2014.944014},
   url = {https://doi.org/10.4161/21541272.2014.944014},
   year = {2014},
   type = {Journal Article}
}

@article{RN14,
   author = {Dey, B. K. and Pfeifer, K. and Dutta, A.},
   title = {The H19 long noncoding RNA gives rise to microRNAs miR-675-3p and miR-675-5p to promote skeletal muscle differentiation and regeneration},
   journal = {Genes Dev},
   volume = {28},
   number = {5},
   pages = {491-501},
   ISSN = {1549-5477 (Electronic)
0890-9369 (Linking)},
   DOI = {10.1101/gad.234419.113},
   url = {https://www.ncbi.nlm.nih.gov/pubmed/24532688},
   year = {2014},
   type = {Journal Article}
}

@article{RN16,
   author = {Estrella, N. L. and Desjardins, C. A. and Nocco, S. E. and Clark, A. L. and Maksimenko, Y. and Naya, F. J.},
   title = {MEF2 Transcription Factors Regulate Distinct Gene Programs in Mammalian Skeletal Muscle Differentiation},
   journal = {Journal of Biological Chemistry},
   volume = {290},
   number = {2},
   pages = {1256-1268},
   ISSN = {0021-9258},
   DOI = {10.1074/jbc.M114.589838},
   url = {<Go to ISI>://WOS:000347778200054},
   year = {2015},
   type = {Journal Article}
}

@article{RN3,
   author = {Frisard, M. I. and McMillan, R. P. and Marchand, J. and Wahlberg, K. A. and Wu, Y. R. and Voelker, K. A. and Heilbronn, L. and Haynie, K. and Muoio, B. and Li, L. W. and Hulver, M. W.},
   title = {Toll-like receptor 4 modulates skeletal muscle substrate metabolism},
   journal = {American Journal of Physiology-Endocrinology and Metabolism},
   volume = {298},
   number = {5},
   pages = {E988-E998},
   ISSN = {0193-1849},
   DOI = {10.1152/ajpendo.00307.2009},
   url = {<Go to ISI>://WOS:000276635200010},
   year = {2010},
   type = {Journal Article}
}

@article{RN9,
   author = {Frost, R. A. and Lang, C. H.},
   title = {Multifaceted Role of Insulin-Like Growth Factors and Mammalian Target of Rapamycin in Skeletal Muscle},
   journal = {Endocrinology and Metabolism Clinics of North America},
   volume = {41},
   number = {2},
   pages = {297-+},
   ISSN = {0889-8529},
   DOI = {10.1016/j.ecl.2012.04.012},
   url = {<Go to ISI>://WOS:000305861800007},
   year = {2012},
   type = {Journal Article}
}

@article{RN43,
   author = {Geng, H. and Bu, H. F. and Liu, F. and Wu, L. and Pfeifer, K. and Chou, P. M. and Wang, X. and Sun, J. and Lu, L. and Pandey, A. and Bartolomei, M. S. and De Plaen, I. G. and Wang, P. and Yu, J. and Qian, J. and Tan, X. D.},
   title = {In Inflamed Intestinal Tissues and Epithelial Cells, Interleukin 22 Signaling Increases Expression of H19 Long Noncoding RNA, Which Promotes Mucosal Regeneration},
   journal = {Gastroenterology},
   volume = {155},
   number = {1},
   pages = {144-155},
   ISSN = {0016-5085},
   DOI = {10.1053/j.gastro.2018.03.058},
   year = {2018},
   type = {Journal Article}
}

@article{RN40,
   author = {Giovarelli, M. and Bucci, G. and Ramos, A. and Bordo, D. and Wilusz, C. J. and Chen, C. Y. and Puppo, M. and Briata, P. and Gherzi, R.},
   title = {H19 long noncoding RNA controls the mRNA decay promoting function of KSRP},
   journal = {Proceedings of the National Academy of Sciences of the United States of America},
   volume = {111},
   number = {47},
   pages = {E5023-E5028},
   ISSN = {0027-8424},
   DOI = {10.1073/pnas.1415098111},
   url = {<Go to ISI>://WOS:000345662700002},
   year = {2014},
   type = {Journal Article}
}

@article{RN31,
   author = {Giudice, J. and Taylor, J. M.},
   title = {Muscle as a paracrine and endocrine organ},
   journal = {Current Opinion in Pharmacology},
   volume = {34},
   pages = {49-55},
   ISSN = {1471-4892},
   DOI = {10.1016/j.coph.2017.05.005},
   url = {<Go to ISI>://WOS:000419416700008},
   year = {2017},
   type = {Journal Article}
}

@article{RN29,
   author = {Guo, L. and Lichten, L. A. and Ryu, M. S. and Liuzzi, J. P. and Wang, F. and Cousins, R. J.},
   title = {STAT5-glucocorticoid receptor interaction and MTF-1 regulate the expression of ZnT2 (Slc30a2) in pancreatic acinar cells},
   journal = {Proc Natl Acad Sci U S A},
   volume = {107},
   number = {7},
   pages = {2818-23},
   ISSN = {1091-6490 (Electronic)
0027-8424 (Linking)},
   DOI = {10.1073/pnas.0914941107},
   url = {https://www.ncbi.nlm.nih.gov/pubmed/20133611},
   year = {2010},
   type = {Journal Article}
}

@article{RN13,
   author = {Guthrie, G. J. and Aydemir, T. B. and Troche, C. and Martin, A. B. and Chang, S. M. and Cousins, R. J.},
   title = {Influence of ZIP14 (slc39A14) on intestinal zinc processing and barrier function},
   journal = {Am J Physiol Gastrointest Liver Physiol},
   volume = {308},
   number = {3},
   pages = {G171-8},
   ISSN = {1522-1547 (Electronic)
0193-1857 (Linking)},
   DOI = {10.1152/ajpgi.00021.2014},
   url = {https://www.ncbi.nlm.nih.gov/pubmed/25428902},
   year = {2015},
   type = {Journal Article}
}

@article{RN20,
   author = {Han, J. and Jiang, Y. and Li, Z. and Kravchenko, V. V. and Ulevitch, R. J.},
   title = {Activation of the transcription factor MEF2C by the MAP kinase p38 in inflammation},
   journal = {Nature},
   volume = {386},
   number = {6622},
   pages = {296-9},
   ISSN = {0028-0836 (Print)
0028-0836 (Linking)},
   DOI = {10.1038/386296a0},
   url = {https://www.ncbi.nlm.nih.gov/pubmed/9069290},
   year = {1997},
   type = {Journal Article}
}

@article{RN54,
   author = {Jeong, J. and Eide, D. J.},
   title = {The SLC39 family of zinc transporters},
   journal = {Mol Aspects Med},
   volume = {34},
   number = {2-3},
   pages = {612-9},
   ISSN = {0098-2997},
   DOI = {10.1016/j.mam.2012.05.011},
   year = {2013},
   type = {Journal Article}
}

@article{RN34,
   author = {Jorgensen, L. H. and Jepsen, P. L. and Boysen, A. and Dalgaard, L. B. and Hvid, L. G. and Ortenblad, N. and Ravn, D. and Sellathurai, J. and Moller-Jensen, J. and Lochmuller, H. and Schroder, H. D.},
   title = {SPARC Interacts with Actin in Skeletal Muscle in Vitro and in Vivo},
   journal = {Am J Pathol},
   volume = {187},
   number = {2},
   pages = {457-474},
   ISSN = {1525-2191 (Electronic)
0002-9440 (Linking)},
   DOI = {10.1016/j.ajpath.2016.10.013},
   url = {https://www.ncbi.nlm.nih.gov/pubmed/27908613},
   year = {2017},
   type = {Journal Article}
}

@article{RN19,
   author = {Juo, L. Y. and Liao, W. C. and Shih, Y. L. and Yang, B. Y. and Liu, A. B. and Yan, Y. T.},
   title = {HSPB7 interacts with dimerized FLNC and its absence results in progressive myopathy in skeletal muscles},
   journal = {J Cell Sci},
   volume = {129},
   number = {8},
   pages = {1661-70},
   ISSN = {1477-9137 (Electronic)
0021-9533 (Linking)},
   DOI = {10.1242/jcs.179887},
   url = {https://www.ncbi.nlm.nih.gov/pubmed/26929074},
   year = {2016},
   type = {Journal Article}
}

@article{RN30,
   author = {Kelleher, S. L. and McCormick, N. H. and Velasquez, V. and Lopez, V.},
   title = {Zinc in specialized secretory tissues: roles in the pancreas, prostate, and mammary gland},
   journal = {Adv Nutr},
   volume = {2},
   number = {2},
   pages = {101-11},
   ISSN = {2156-5376 (Electronic)
2161-8313 (Linking)},
   DOI = {10.3945/an.110.000232},
   url = {https://www.ncbi.nlm.nih.gov/pubmed/22332039},
   year = {2011},
   type = {Journal Article}
}

@article{RN39,
   author = {Kim, G. and Lee, T. H. and Wetzel, P. and Geers, C. and Robinson, M. A. and Myers, T. G. and Owens, J. W. and Wehr, N. B. and Eckhaus, M. W. and Gros, G. and Wynshaw-Boris, A. and Levine, R. L.},
   title = {Carbonic anhydrase III is not required in the mouse for normal growth, development, and life span},
   journal = {Mol Cell Biol},
   volume = {24},
   number = {22},
   pages = {9942-7},
   ISSN = {0270-7306 (Print)
0270-7306},
   DOI = {10.1128/mcb.24.22.9942-9947.2004},
   year = {2004},
   type = {Journal Article}
}

@article{RN26,
   author = {Kim, M. H. and Aydemir, T. B. and Kim, J. and Cousins, R. J.},
   title = {Hepatic ZIP14-mediated zinc transport is required for adaptation to endoplasmic reticulum stress},
   journal = {Proceedings of the National Academy of Sciences of the United States of America},
   volume = {114},
   number = {29},
   pages = {E5805-E5814},
   ISSN = {0027-8424},
   DOI = {10.1073/pnas.1704012114},
   url = {<Go to ISI>://WOS:000405662300009},
   year = {2017},
   type = {Journal Article}
}

@article{RN58,
   author = {Kotler, D. P.},
   title = {Cachexia},
   journal = {Ann Intern Med},
   volume = {133},
   number = {8},
   pages = {622-34},
   ISSN = {0003-4819 (Print)
0003-4819},
   DOI = {10.7326/0003-4819-133-8-200010170-00015},
   year = {2000},
   type = {Journal Article}
}

@article{RN10,
   author = {Langhans, C. and Weber-Carstens, S. and Schmidt, F. and Hamati, J. and Kny, M. and Zhu, X. X. and Wollersheim, T. and Koch, S. and Krebs, M. and Schulz, H. and Lodka, D. and Saar, K. and Labeit, S. and Spies, C. and Hubner, N. and Spranger, J. and Spuler, S. and Boschmann, M. and Dittmar, G. and Butler-Browne, G. and Mouly, V. and Fielitz, J.},
   title = {Inflammation-Induced Acute Phase Response in Skeletal Muscle and Critical Illness Myopathy},
   journal = {Plos One},
   volume = {9},
   number = {3},
   ISSN = {1932-6203},
   DOI = {ARTN e92048
10.1371/journal.pone.0092048},
   url = {<Go to ISI>://WOS:000333352800066},
   year = {2014},
   type = {Journal Article}
}

@article{RN42,
   author = {Lewis, A. and Lee, J. Y. and Donaldson, A. V. and Natanek, S. A. and Vaidyanathan, S. and Man, W. D. and Hopkinson, N. S. and Sayer, A. A. and Patel, H. P. and Cooper, C. and Syddall, H. and Polkey, M. I. and Kemp, P. R.},
   title = {Increased expression of H19/miR-675 is associated with a low fat-free mass index in patients with COPD},
   journal = {J Cachexia Sarcopenia Muscle},
   volume = {7},
   number = {3},
   pages = {330-44},
   ISSN = {2190-5991 (Print)
2190-5991},
   DOI = {10.1002/jcsm.12078},
   year = {2016},
   type = {Journal Article}
}

@article{RN4,
   author = {Liang, H. Y. and Hussey, S. E. and Sanchez-Avila, A. and Tantiwong, P. and Musi, N.},
   title = {Effect of Lipopolysaccharide on Inflammation and Insulin Action in Human Muscle},
   journal = {Plos One},
   volume = {8},
   number = {5},
   ISSN = {1932-6203},
   DOI = {ARTN e63983
10.1371/journal.pone.0063983},
   url = {<Go to ISI>://WOS:000319330200098},
   year = {2013},
   type = {Journal Article}
}

@article{RN51,
   author = {Lichten, L. A. and Liuzzi, J. P. and Cousins, R. J.},
   title = {Interleukin-1beta contributes via nitric oxide to the upregulation and functional activity of the zinc transporter Zip14 (Slc39a14) in murine hepatocytes},
   journal = {Am J Physiol Gastrointest Liver Physiol},
   volume = {296},
   number = {4},
   pages = {G860-7},
   ISSN = {0193-1857 (Print)
0193-1857 (Linking)},
   DOI = {10.1152/ajpgi.90676.2008},
   url = {https://www.ncbi.nlm.nih.gov/pubmed/19179618},
   year = {2009},
   type = {Journal Article}
}

@article{RN11,
   author = {Liuzzi, J. P. and Lichten, L. A. and Rivera, S. and Blanchard, R. K. and Aydemir, T. B. and Knutson, M. D. and Ganz, T. and Cousins, R. J.},
   title = {Interleukin-6 regulates the zinc transporter Zip14 in liver and contributes to the hypozincemia of the acute-phase response},
   journal = {Proc Natl Acad Sci U S A},
   volume = {102},
   number = {19},
   pages = {6843-8},
   ISSN = {0027-8424 (Print)
0027-8424 (Linking)},
   DOI = {10.1073/pnas.0502257102},
   url = {https://www.ncbi.nlm.nih.gov/pubmed/15863613},
   year = {2005},
   type = {Journal Article}
}

@article{RN46,
   author = {Maffei, M. and Barone, I. and Scabia, G. and Santini, F.},
   title = {The Multifaceted Haptoglobin in the Context of Adipose Tissue and Metabolism},
   journal = {Endocr Rev},
   volume = {37},
   number = {4},
   pages = {403-16},
   ISSN = {1945-7189 (Electronic)
0163-769X (Linking)},
   DOI = {10.1210/er.2016-1009},
   url = {https://www.ncbi.nlm.nih.gov/pubmed/27337111},
   year = {2016},
   type = {Journal Article}
}

@article{RN41,
   author = {Massague, J. and Cheifetz, S. and Endo, T. and Nadal-Ginard, B.},
   title = {Type beta transforming growth factor is an inhibitor of myogenic differentiation},
   journal = {Proc Natl Acad Sci U S A},
   volume = {83},
   number = {21},
   pages = {8206-10},
   ISSN = {0027-8424 (Print)
0027-8424},
   DOI = {10.1073/pnas.83.21.8206},
   year = {1986},
   type = {Journal Article}
}

@article{RN47,
   author = {Meek, R. L. and Benditt, E. P.},
   title = {Amyloid A gene family expression in different mouse tissues},
   journal = {J Exp Med},
   volume = {164},
   number = {6},
   pages = {2006-17},
   ISSN = {0022-1007 (Print)
0022-1007},
   DOI = {10.1084/jem.164.6.2006},
   year = {1986},
   type = {Journal Article}
}

@article{RN61,
   author = {Metcalfe, R. S. and Koumanov, F. and Ruffino, J. S. and Stokes, K. A. and Holman, G. D. and Thompson, D. and Vollaard, N. B.},
   title = {Physiological and molecular responses to an acute bout of reduced-exertion high-intensity interval training (REHIT)},
   journal = {Eur J Appl Physiol},
   volume = {115},
   number = {11},
   pages = {2321-34},
   ISSN = {1439-6319},
   DOI = {10.1007/s00421-015-3217-6},
   year = {2015},
   type = {Journal Article}
}

@article{RN36,
   author = {Minchenko, O. and Opentanova, I. and Caro, J.},
   title = {Hypoxic regulation of the 6-phosphofructo-2-kinase/fructose-2,6-bisphosphatase gene family (PFKFB-1-4) expression in vivo},
   journal = {FEBS Lett},
   volume = {554},
   number = {3},
   pages = {264-70},
   ISSN = {0014-5793 (Print)
0014-5793 (Linking)},
   DOI = {10.1016/s0014-5793(03)01179-7},
   url = {https://www.ncbi.nlm.nih.gov/pubmed/14623077},
   year = {2003},
   type = {Journal Article}
}

@article{RN33,
   author = {Mitterberger, M. C. and Kim, G. and Rostek, U. and Levine, R. L. and Zwerschke, W.},
   title = {Carbonic anhydrase III regulates peroxisome proliferator-activated receptor-gamma2},
   journal = {Exp Cell Res},
   volume = {318},
   number = {8},
   pages = {877-86},
   ISSN = {1090-2422 (Electronic)
0014-4827 (Linking)},
   DOI = {10.1016/j.yexcr.2012.02.011},
   url = {https://www.ncbi.nlm.nih.gov/pubmed/22507175},
   year = {2012},
   type = {Journal Article}
}

@article{RN55,
   author = {Mnatsakanyan, H. and Serra, R. S. I. and Rico, P. and Salmeron-Sanchez, M.},
   title = {Zinc uptake promotes myoblast differentiation via Zip7 transporter and activation of Akt signalling transduction pathway},
   journal = {Sci Rep},
   volume = {8},
   number = {1},
   pages = {13642},
   ISSN = {2045-2322},
   DOI = {10.1038/s41598-018-32067-0},
   year = {2018},
   type = {Journal Article}
}

@article{RN35,
   author = {Nakamura, K. and Nakano, S. and Miyoshi, T. and Yamanouchi, K. and Nishihara, M.},
   title = {Loss of SPARC in mouse skeletal muscle causes myofiber atrophy},
   journal = {Muscle Nerve},
   volume = {48},
   number = {5},
   pages = {791-9},
   ISSN = {1097-4598 (Electronic)
0148-639X (Linking)},
   DOI = {10.1002/mus.23822},
   url = {https://www.ncbi.nlm.nih.gov/pubmed/23424163},
   year = {2013},
   type = {Journal Article}
}

@article{RN44,
   author = {Neutelings, T. and Nusgens, B. V. and Liu, Y. and Tavella, S. and Ruggiu, A. and Cancedda, R. and Gabriel, M. and Colige, A. and Lambert, C.},
   title = {Skin physiology in microgravity: a 3-month stay aboard ISS induces dermal atrophy and affects cutaneous muscle and hair follicles cycling in mice},
   journal = {NPJ Microgravity},
   volume = {1},
   pages = {15002},
   ISSN = {2373-8065 (Print)
2373-8065 (Linking)},
   DOI = {10.1038/npjmgrav.2015.2},
   url = {https://www.ncbi.nlm.nih.gov/pubmed/28725708},
   year = {2015},
   type = {Journal Article}
}

@article{RN37,
   author = {Novellasdemunt, L. and Bultot, L. and Manzano, A. and Ventura, F. and Rosa, J. L. and Vertommen, D. and Rider, M. H. and Navarro-Sabate, A. and Bartrons, R.},
   title = {PFKFB3 activation in cancer cells by the p38/MK2 pathway in response to stress stimuli},
   journal = {Biochem J},
   volume = {452},
   number = {3},
   pages = {531-43},
   ISSN = {1470-8728 (Electronic)
0264-6021 (Linking)},
   DOI = {10.1042/BJ20121886},
   url = {https://www.ncbi.nlm.nih.gov/pubmed/23548149},
   year = {2013},
   type = {Journal Article}
}

@article{RN50,
   author = {Papizan, J. B. and Garry, G. A. and Brezprozvannaya, S. and McAnally, J. R. and Bassel-Duby, R. and Liu, N. and Olson, E. N.},
   title = {Deficiency in Kelch protein Klhl31 causes congenital myopathy in mice},
   journal = {J Clin Invest},
   volume = {127},
   number = {10},
   pages = {3730-3740},
   ISSN = {1558-8238 (Electronic)
0021-9738 (Linking)},
   DOI = {10.1172/JCI93445},
   url = {https://www.ncbi.nlm.nih.gov/pubmed/28872460},
   year = {2017},
   type = {Journal Article}
}

@article{RN5,
   author = {Pedersen, B. K. and Febbraio, M. A.},
   title = {Muscles, exercise and obesity: skeletal muscle as a secretory organ},
   journal = {Nature Reviews Endocrinology},
   volume = {8},
   number = {8},
   pages = {457-465},
   ISSN = {1759-5029},
   DOI = {10.1038/nrendo.2012.49},
   url = {<Go to ISI>://WOS:000306647000005},
   year = {2012},
   type = {Journal Article}
}

@article{RN60,
   author = {Rebouche, C. J. and Wilcox, C. L. and Widness, J. A.},
   title = {Microanalysis of non-heme iron in animal tissues},
   journal = {Journal of Biochemical and Biophysical Methods},
   volume = {58},
   number = {3},
   pages = {239-251},
   ISSN = {0165-022x},
   DOI = {10.1016/j.jbbm.2003.11.003},
   url = {<Go to ISI>://WOS:000220766900006},
   year = {2004},
   type = {Journal Article}
}

@article{RN59,
   author = {Ryu, M. S. and Langkamp-Henken, B. and Chang, S. M. and Shankar, M. N. and Cousins, R. J.},
   title = {Genomic analysis, cytokine expression, and microRNA profiling reveal biomarkers of human dietary zinc depletion and homeostasis},
   journal = {Proc Natl Acad Sci U S A},
   volume = {108},
   number = {52},
   pages = {20970-5},
   ISSN = {1091-6490 (Electronic)
0027-8424 (Linking)},
   DOI = {10.1073/pnas.1117207108},
   url = {https://www.ncbi.nlm.nih.gov/pubmed/22171008},
   year = {2011},
   type = {Journal Article}
}

@article{RN48,
   author = {Sack, G. H.},
   title = {Serum amyloid A - a review},
   journal = {Molecular Medicine},
   volume = {24},
   ISSN = {1076-1551},
   DOI = {UNSP 46
10.1186/s10020-018-0047-0},
   url = {<Go to ISI>://WOS:000443689000001},
   year = {2018},
   type = {Journal Article}
}

@article{RN62,
   author = {Saini, A. and Sundberg, C. J.},
   title = {Chromatin Immunoprecipitation of Skeletal Muscle Tissue},
   journal = {Methods Mol Biol},
   volume = {1689},
   pages = {127-138},
   ISSN = {1064-3745},
   DOI = {10.1007/978-1-4939-7380-4_11},
   year = {2018},
   type = {Journal Article}
}

@article{RN38,
   author = {Shima, K. and Tashiro, K. and Hibi, N. and Tsukada, Y. and Hirai, H.},
   title = {Carbonic anhydrase-III immunohistochemical localization in human skeletal muscle},
   journal = {Acta Neuropathol},
   volume = {59},
   number = {3},
   pages = {237-9},
   ISSN = {0001-6322 (Print)
0001-6322 (Linking)},
   DOI = {10.1007/bf00703210},
   url = {https://www.ncbi.nlm.nih.gov/pubmed/6221502},
   year = {1983},
   type = {Journal Article}
}

@article{RN18,
   author = {Tobin, S. W. and Yang, D. B. and Girgis, J. and Farahzad, A. and Blais, A. and McDermott, J. C.},
   title = {Regulation of Hspb7 by MEF2 and AP-1: implications for Hspb7 in muscle atrophy},
   journal = {Journal of Cell Science},
   volume = {129},
   number = {21},
   pages = {4076-4090},
   ISSN = {0021-9533},
   DOI = {10.1242/jcs.190009},
   url = {<Go to ISI>://WOS:000389595600013},
   year = {2016},
   type = {Journal Article}
}

@article{RN8,
   author = {Troche, C. and Aydemir, T. B. and Cousins, R. J.},
   title = {Zinc transporter Slc39a14 regulates inflammatory signaling associated with hypertrophic adiposity},
   journal = {American Journal of Physiology-Endocrinology and Metabolism},
   volume = {310},
   number = {4},
   pages = {E258-E268},
   ISSN = {0193-1849},
   DOI = {10.1152/ajpendo.00421.2015},
   url = {<Go to ISI>://WOS:000370130100002},
   year = {2016},
   type = {Journal Article}
}

@article{RN23,
   author = {Wales, S. and Hashemi, S. and Blais, A. and McDermott, J. C.},
   title = {Global MEF2 target gene analysis in cardiac and skeletal muscle reveals novel regulation of DUSP6 by p38MAPK-MEF2 signaling},
   journal = {Nucleic Acids Res},
   volume = {42},
   number = {18},
   pages = {11349-62},
   ISSN = {1362-4962 (Electronic)
0305-1048 (Linking)},
   DOI = {10.1093/nar/gku813},
   url = {https://www.ncbi.nlm.nih.gov/pubmed/25217591},
   year = {2014},
   type = {Journal Article}
}

@article{RN49,
   author = {Wang, G. and Biswas, A. K. and Ma, W. C. and Kandpal, M. and Coker, C. and Grandgenett, P. M. and Hollingsworth, M. A. and Jain, R. and Tanji, K. and Lopez-Pintado, S. and Borczuk, A. and Hebert, D. and Jenkitkasemwong, S. and Hojyo, S. and Davuluri, R. V. and Knutson, M. D. and Fukada, T. and Acharyya, S.},
   title = {Metastatic cancers promote cachexia through ZIP14 upregulation in skeletal muscle},
   journal = {Nature Medicine},
   volume = {24},
   number = {6},
   pages = {770-+},
   ISSN = {1078-8956},
   DOI = {10.1038/s41591-018-0054-2},
   url = {<Go to ISI>://WOS:000434281300022},
   year = {2018},
   type = {Journal Article}
}

@article{RN22,
   author = {Wang, Y. and Kinzie, E. and Berger, F. G. and Lim, S. K. and Baumann, H.},
   title = {Haptoglobin, an inflammation-inducible plasma protein},
   journal = {Redox Rep},
   volume = {6},
   number = {6},
   pages = {379-85},
   ISSN = {1351-0002 (Print)
1351-0002},
   DOI = {10.1179/135100001101536580},
   year = {2001},
   type = {Journal Article}
}

@article{RN2,
   author = {Welc, S. S. and Clanton, T. L.},
   title = {The regulation of interleukin-6 implicates skeletal muscle as an integrative stress sensor and endocrine organ},
   journal = {Experimental Physiology},
   volume = {98},
   number = {2},
   pages = {359-371},
   ISSN = {0958-0670},
   DOI = {10.1113/expphysiol.2012.068189},
   url = {<Go to ISI>://WOS:000313911100004},
   year = {2013},
   type = {Journal Article}
}

@article{RN32,
   author = {Welc, S. S. and Judge, A. R. and Clanton, T. L.},
   title = {Skeletal muscle interleukin-6 regulation in hyperthermia},
   journal = {American Journal of Physiology-Cell Physiology},
   volume = {305},
   number = {4},
   pages = {C406-C413},
   ISSN = {0363-6143},
   DOI = {10.1152/ajpcell.00084.2013},
   url = {<Go to ISI>://WOS:000323208000006},
   year = {2013},
   type = {Journal Article}
}

@article{RN12,
   author = {Wessels, I. and Cousins, R. J.},
   title = {Zinc dyshomeostasis during polymicrobial sepsis in mice involves zinc transporter Zip14 and can be overcome by zinc supplementation},
   journal = {American Journal of Physiology-Gastrointestinal and Liver Physiology},
   volume = {309},
   number = {9},
   pages = {G768-G778},
   ISSN = {0193-1857},
   DOI = {10.1152/ajpgi.00179.2015},
   url = {<Go to ISI>://WOS:000364070000007},
   year = {2015},
   type = {Journal Article}
}

@article{RN57,
   author = {Xin, Y. and Gao, H. and Wang, J. and Qiang, Y. and Imam, M. U. and Li, Y. and Wang, J. and Zhang, R. and Zhang, H. and Yu, Y. and Wang, H. and Luo, H. and Shi, C. and Xu, Y. and Hojyo, S. and Fukada, T. and Min, J. and Wang, F.},
   title = {Manganese transporter Slc39a14 deficiency revealed its key role in maintaining manganese homeostasis in mice},
   journal = {Cell Discov},
   volume = {3},
   pages = {17025},
   ISSN = {2056-5968 (Print)
2056-5968 (Linking)},
   DOI = {10.1038/celldisc.2017.25},
   url = {https://www.ncbi.nlm.nih.gov/pubmed/28751976},
   year = {2017},
   type = {Journal Article}
}

@article{RN53,
   author = {Yang, J. and Zhang, Z. and Zhang, Y. and Ni, X. and Zhang, G. and Cui, X. and Liu, M. and Xu, C. and Zhang, Q. and Zhu, H. and Yan, J. and Zhu, V. F. and Luo, Y. and Hagan, J. P. and Li, Z. and Fang, J. and Jatoi, A. and Fernandez-Zapico, M. E. and Zheng, L. and Edil, B. H. and Bronze, M. S. and Houchen, C. W. and Li, Y. P. and Li, M.},
   title = {ZIP4 Promotes Muscle Wasting and Cachexia in Mice With Orthotopic Pancreatic Tumors by Stimulating RAB27B-Regulated Release of Extracellular Vesicles From Cancer Cells},
   journal = {Gastroenterology},
   volume = {156},
   number = {3},
   pages = {722-734.e6},
   ISSN = {0016-5085},
   DOI = {10.1053/j.gastro.2018.10.026},
   year = {2019},
   type = {Journal Article}
}

@article{RN24,
   author = {Zhao, B. and Barrera, L. A. and Ersing, I. and Willox, B. and Schmidt, S. C. and Greenfeld, H. and Zhou, H. and Mollo, S. B. and Shi, T. T. and Takasaki, K. and Jiang, S. and Cahir-McFarland, E. and Kellis, M. and Bulyk, M. L. and Kieff, E. and Gewurz, B. E.},
   title = {The NF-kappaB genomic landscape in lymphoblastoid B cells},
   journal = {Cell Rep},
   volume = {8},
   number = {5},
   pages = {1595-606},
   DOI = {10.1016/j.celrep.2014.07.037},
   year = {2014},
   type = {Journal Article}
}
